# Supplementary material for: Corrigendum to “Data supporting UCrad and CGM, two novel methodologies for radiological impacts in life cycle assessment” [Data in Brief 28 (2020) 104857]
Source: Data Brief. 2025 May 23;63:111719. doi: 10.1016/j.dib.2025.111719 (PMC12747232; doi:10.1016/j.dib.2025.111719)
Supplement: Supplementary file 1 [file mmc1.xlsx]

## Sheet: UCrad - direct discharges
Metric	Risk/bq			Bq U235 air-equiv./bq
Nuclide	Emission to			Emission to (Bq U235 air-equiv.)
	Air	Freshwater	Seawater	Air	Freshwater	Seawater
Ac227	6.48943e-20	2.973e-22	3.32954e-24	13.9775	0.0640352	0.000717148
Ac228	8.7108e-26	1.10674e-26	1.37383e-28	1.87622e-05	2.38379e-06	2.95908e-08
Ag110m	2.42288e-22	3.91098e-22	2.06937e-23	0.0521864	0.0842383	0.0044572
Am241	1.12657e-20	2.59523e-22	4.15303e-23	2.42651	0.0558986	0.0089452
As76	4.83454e-26	1.33121e-25	7.16785e-27	1.04131e-05	2.86729e-05	1.54388e-06
At211	4.29178e-25	2.56105e-26	8.70126e-30	9.24405e-05	5.51623e-06	1.87416e-09
Au198	3.26013e-25	3.53422e-25	1.37735e-27	7.02197e-05	7.61234e-05	2.96667e-07
Be10	1.16593e-22	1.01564e-23	1.00594e-23	0.025113	0.00218759	0.0021667
Bi206	9.41628e-24	2.17766e-24	4.31575e-27	0.00202817	0.000469046	9.29568e-07
Bi210	4.1094e-24	8.69586e-26	5.44927e-28	0.000885121	1.873e-05	1.17371e-07
Bi212	1.97172e-26	1.93835e-28	9.59588e-31	4.24688e-06	4.17501e-08	2.06685e-10
Br82	2.07255e-24	9.88649e-25	5.00732e-26	0.000446405	0.000212945	1.07852e-05
C14	4.33171e-24	1.32249e-25	1.03072e-25	0.000933005	2.84851e-05	2.22007e-05
Cd109	9.98824e-23	6.21327e-24	5.26731e-24	0.0215136	0.00133827	0.00113452
Ce141	2.09328e-23	1.48457e-24	1.15005e-25	0.00450871	0.00031976	2.47709e-05
Ce144	2.54964e-22	3.01348e-23	5.5254e-24	0.0549166	0.00649071	0.00119011
Cl36	1.01314e-20	9.73486e-21	9.52835e-21	2.1822	2.09679	2.05231
Cm242	6.2995e-22	1.62071e-23	3.86508e-26	0.135685	0.00349083	8.32499e-06
Cm244	6.51801e-21	3.61119e-22	1.14632e-24	1.40391	0.0777812	0.000246905
Co58	3.89754e-23	3.88673e-23	3.59311e-24	0.0083949	0.0083716	0.000773919
Co60	8.619e-22	1.64532e-21	3.92758e-22	0.185644	0.354384	0.0845959
Cr51	1.141e-24	4.00308e-25	9.74441e-27	0.000245758	8.62222e-05	2.09884e-06
Cs134	1.18015e-21	6.1533e-22	7.38443e-24	0.254191	0.132536	0.00159053
Cs135	1.47066e-22	2.73108e-23	3.58146e-23	0.0316764	0.00588247	0.00771409
Cs136	4.67467e-23	1.63035e-23	3.21239e-26	0.0100687	0.0035116	6.91915e-06
Cs137	1.55485e-21	7.95836e-22	9.69322e-24	0.334898	0.171415	0.00208782
Cu64	5.29105e-27	8.32943e-27	1.80305e-28	1.13964e-06	1.79407e-06	3.88359e-08
Eu154	6.57895e-22	4.53019e-22	3.65549e-22	0.141704	0.0975755	0.0787355
Eu155	3.20914e-23	1.50013e-23	1.15837e-23	0.00691216	0.00323111	0.00249502
Fe55	1.65809e-23	4.04222e-25	2.08869e-27	0.00357135	8.70652e-05	4.49883e-07
Fe59	6.8147e-23	1.71854e-23	2.99748e-24	0.0146781	0.00370155	0.000645626
Ga67	1.48169e-25	3.08641e-25	1.48264e-26	3.1914e-05	6.64781e-05	3.19346e-06
H3	2.03445e-25	4.39468e-25	3.24666e-26	4.38199e-05	9.46567e-05	6.99296e-06
Hg197	7.58518e-26	1.15888e-25	7.37498e-26	1.63377e-05	2.49611e-05	1.58849e-05
Hg197m	1.3812e-26	8.06716e-26	5.56255e-26	2.97496e-06	1.73758e-05	1.19812e-05
Hg203	7.38535e-23	2.80758e-23	3.39219e-23	0.0159073	0.00604724	0.00730641
I123	5.64064e-27	1.16547e-26	6.1002e-29	1.21494e-06	2.5103e-06	1.31392e-08
I125	1.17624e-21	1.09428e-21	5.56566e-22	0.253349	0.235697	0.119878
I129	2.97966e-19	2.95628e-19	2.95691e-19	64.1787	63.6753	63.6888
I131	2.21686e-22	1.78131e-22	2.7454e-23	0.0477488	0.0383675	0.00591331
I132	2.98196e-27	3.46472e-27	6.33035e-30	6.42283e-07	7.46265e-07	1.36349e-09
I133	1.77253e-25	3.34971e-25	2.86071e-27	3.81785e-05	7.21493e-05	6.16166e-07
I134	8.63158e-28	5.22151e-28	7.40119e-31	1.85915e-07	1.12466e-07	1.59414e-10
I135	1.16907e-26	2.79027e-26	6.77938e-29	2.51805e-06	6.00995e-06	1.46021e-08
In111	2.14123e-25	2.27569e-24	2.70814e-27	4.61199e-05	0.00049016	5.83306e-07
In113m	2.35992e-28	9.20453e-27	3.77682e-30	5.08303e-08	1.98256e-06	8.13488e-10
Kr85	1.19938e-26	1.21034e-26	1.17487e-26	2.58334e-06	2.60695e-06	2.53055e-06
Mn54	7.37618e-23	1.46665e-22	2.76806e-23	0.0158875	0.03159	0.0059621
Mo99	2.55918e-25	1.47964e-25	9.97672e-28	5.51221e-05	3.18699e-05	2.14888e-07
Na22	5.25478e-22	8.77094e-22	2.13018e-26	0.113182	0.188917	4.58819e-06
Na24	1.2839e-25	1.31644e-25	9.39707e-30	2.76539e-05	2.83547e-05	2.02403e-09
Nb95	2.11315e-23	1.79005e-24	1.15258e-24	0.00455151	0.000385557	0.000248253
Ni59	4.22127e-24	6.92786e-25	1.35145e-24	0.000909217	0.000149219	0.000291088
Ni63	7.82e-24	2.38009e-25	2.38651e-25	0.00168435	5.12647e-05	5.1403e-05
Np237	6.85641e-21	8.01372e-22	5.73938e-22	1.4768	0.172607	0.12362
Np239	1.32309e-25	3.10705e-26	2.32564e-29	2.84979e-05	6.69226e-06	5.00918e-09
P32	1.01369e-22	2.95315e-21	4.0152e-25	0.0218339	0.636077	8.64831e-05
Pa231	4.04388e-20	1.38066e-21	1.21819e-22	8.71009	0.297379	0.0262385
Pa233	2.3283e-23	3.65762e-25	2.2208e-25	0.00501491	7.87812e-05	4.78336e-05
Pb210	3.50102e-20	1.73614e-21	9.32347e-23	7.54084	0.373946	0.0200818
Pd103	3.41989e-24	1.0231e-25	3.85495e-27	0.000736608	2.20365e-05	8.30316e-07
Pd107	2.58698e-24	5.0751e-25	1.00038e-24	0.000557208	0.000109312	0.000215472
Pd109	3.2463e-27	7.82228e-27	3.68907e-28	6.99219e-07	1.68484e-06	7.94588e-08
Pm147	1.30164e-23	5.64063e-25	6.12367e-27	0.00280359	0.000121493	1.31897e-06
Po210	1.47224e-19	5.43514e-22	4.43424e-24	31.7105	0.117067	0.000955088
Pu238	1.48273e-20	1.6242e-20	1.90047e-23	3.19364	3.49836	0.00409341
Pu239	2.47973e-20	1.88885e-20	1.01183e-22	5.34107	4.06838	0.0217937
Pu240	2.44509e-20	1.8869e-20	8.89755e-23	5.26648	4.06418	0.0191644
Pu241	2.69686e-22	2.72385e-22	4.67042e-25	0.0580876	0.0586688	0.000100596
Pu242	2.39333e-20	1.81407e-20	1.03439e-22	5.15498	3.90733	0.0222796
Ra224	9.56222e-23	8.82628e-24	9.61955e-26	0.020596	0.00190109	2.07195e-05
Ra225	1.65381e-21	3.51244e-23	5.6534e-25	0.356213	0.00756544	0.000121768
Ra226	5.85849e-20	7.81518e-21	8.08149e-22	12.6186	1.68331	0.174067
Rb86	6.27927e-23	1.19287e-23	2.92119e-27	0.0135249	0.00256932	6.29193e-07
Rh105	1.72908e-26	2.08267e-26	2.41932e-28	3.72425e-06	4.48586e-06	5.21096e-08
Rh107	3.69807e-29	1.35066e-29	1.15872e-31	7.96525e-09	2.90918e-09	2.49575e-11
Rn222	3.7473e-30	3.48537e-30	2.34186e-31	8.0713e-10	7.50712e-10	5.04413e-11
Ru103	2.59615e-23	1.01412e-23	2.22977e-25	0.00559183	0.0021843	4.8027e-05
Ru106	3.57673e-22	7.21337e-23	4.91499e-24	0.0770389	0.0155368	0.00105864
S35	7.08426e-23	1.62487e-24	2.06391e-28	0.0152587	0.000349979	4.44544e-08
Sb124	1.08371e-22	3.70559e-23	4.28052e-25	0.023342	0.00798144	9.2198e-05
Sb125	1.1741e-22	1.24628e-22	1.49188e-24	0.0252888	0.0268437	0.000321335
Se75	1.34404e-22	8.6696e-23	8.61152e-24	0.0289492	0.0186734	0.00185483
Se79	5.21041e-21	4.51849e-21	6.10401e-21	1.12227	0.973235	1.31474
Sn113	3.71346e-23	1.9354e-23	5.9e-24	0.00799841	0.00416864	0.0012708
Sn126	1.59737e-21	1.89157e-22	4.18729e-22	0.344057	0.0407425	0.0901898
Sr85	2.61684e-23	5.57601e-24	1.75846e-27	0.0056364	0.00120101	3.78755e-07
Sr87m	6.10209e-28	1.73404e-28	6.95875e-32	1.31433e-07	3.73495e-08	1.49884e-11
Sr89	9.34026e-23	3.32163e-24	1.50484e-27	0.0201179	0.000715444	3.24127e-07
Sr90	1.59746e-21	1.46898e-22	1.23561e-25	0.344076	0.0316403	2.66138e-05
Tc99	2.70873e-22	1.8211e-22	1.46814e-22	0.0583432	0.0392247	0.0316221
Tc99m	8.17801e-28	7.39561e-29	1.87181e-30	1.76146e-07	1.59294e-08	4.03168e-10
Te125m	3.26251e-23	2.5083e-24	1.69345e-25	0.00702711	0.000540261	3.64752e-05
Te127m	9.94637e-23	9.26329e-24	7.18391e-25	0.0214234	0.00199522	0.000154734
Te129m	8.92633e-23	5.90183e-24	3.65016e-25	0.0192264	0.00127119	7.86206e-05
Te131m	1.55924e-25	1.90856e-25	9.73032e-27	3.35843e-05	4.11084e-05	2.09581e-06
Te132	2.72678e-24	9.8636e-25	5.05812e-26	0.000587319	0.000212451	1.08947e-05
Th228	4.26112e-21	5.4573e-22	2.54568e-22	0.9178	0.117545	0.0548313
Th229	3.75471e-20	1.18073e-21	7.81009e-21	8.08725	0.254317	1.68221
Th230	1.79731e-19	8.14036e-21	8.83444e-21	38.7122	1.75335	1.90285
Th232	2.48019e-19	1.11826e-20	1.12445e-20	53.4207	2.40861	2.42196
Tl201	7.62618e-26	5.31786e-26	1.08578e-26	1.6426e-05	1.14541e-05	2.33865e-06
Tl202	6.52311e-24	1.93949e-24	2.08232e-25	0.00140501	0.000417746	4.48511e-05
U232	2.16484e-20	1.20933e-21	4.88054e-24	4.66285	0.260476	0.00105122
U233	2.97985e-21	1.29528e-22	4.62552e-23	0.641828	0.027899	0.00996289
U234	2.2138e-20	6.24821e-21	2.57616e-21	4.76829	1.3458	0.554878
U235	4.64275e-21	8.02661e-22	3.92999e-22	1	0.172885	0.0846478
U236	2.76111e-21	1.41765e-22	6.64099e-23	0.594713	0.0305346	0.014304
U238	2.39762e-20	7.6153e-21	3.75854e-21	5.16422	1.64026	0.809551
Xe133	3.25013e-28	3.81604e-28	3.17996e-29	7.00043e-08	8.21934e-08	6.84931e-09
Y87	5.59249e-25	7.137e-26	1.56003e-26	0.000120456	1.53723e-05	3.36014e-06
Y90	5.91011e-25	1.1675e-25	1.98288e-27	0.000127298	2.51468e-05	4.27092e-07
Y91	9.23456e-23	1.81794e-24	2.70951e-25	0.0198903	0.000391566	5.836e-05
Zn65	2.35145e-22	1.90847e-22	8.96187e-24	0.0506478	0.0411065	0.00193029
Zr95	4.96593e-23	1.5106e-23	6.39588e-24	0.0106961	0.00325367	0.0013776

## Sheet: CGM - direct discharges
Receptor distance	1 km						100 km						1 000 km						10 000 km
Metric	Risk/Bq			Bq U235 air-equiv./Bq			Risk/Bq			Bq U235 air-equiv./Bq			Risk/Bq			Bq U235 air-equiv./Bq			Risk/Bq			Bq U235 air-equiv./Bq
Nuclide	Emission to			Emission to			Emission to			Emission to			Emission to			Emission to			Emission to			Emission to
	Air	Freshwater	Seawater	Air	Freshwater	Seawater	Air	Freshwater	Seawater	Air	Freshwater	Seawater	Air	Freshwater	Seawater	Air	Freshwater	Seawater	Air	Freshwater	Seawater	Air	Freshwater	Seawater
Ac228	2.365e-19	9.35e-21	1.85167e-20	0.000224348	8.86957e-06	1.75652e-05	2.78667e-23	5.17917e-22	5.60083e-35	4.75e-05	0.000882813	9.54688e-17	3.09833e-31	1.98917e-33	7.02167e-159	3.47379e-11	2.23022e-13	7.87256e-139	2.02583e-94	1.3475e-147	0	1.49324e-72	9.93243e-126	0
Ag110m	1.08167e-16	2.18167e-17	4.87667e-18	0.102609	0.0206957	0.00462609	6.01333e-20	2.18167e-17	7.82833e-20	0.1025	37.1875	0.133437	9.01083e-22	2.1175e-17	3.96917e-21	0.101028	2374.1	0.445015	1.1825e-23	1.6225e-17	1.49417e-23	0.0871622	119595	0.110135
Am241	3.95083e-15	3.25417e-18	3.7125e-18	3.74783	0.00308696	0.00352174	2.2e-18	3.25417e-18	8.25e-20	3.75	5.54688	0.140625	3.34583e-20	3.25417e-18	5.57333e-21	3.75128	364.851	0.624872	5.0875e-22	3.25417e-18	3.74917e-22	3.75	23986.5	2.76351
As76	5.93083e-20	9.25833e-21	2.30083e-19	5.62609e-05	8.78261e-06	0.000218261	2.30083e-23	4.71167e-21	7.74583e-25	3.92188e-05	0.00803125	1.32031e-06	1.31083e-26	1.045e-23	1.53083e-54	1.46968e-06	0.00117163	1.71634e-34	1.08167e-42	2.9975e-50	0	7.97297e-21	2.20946e-28	0
At211	1.02667e-18	2.51167e-20	2.48417e-21	0.000973913	2.38261e-05	2.35652e-06	1.52167e-22	2.145e-21	4.50083e-34	0.000259375	0.00365625	7.67188e-16	1.4025e-29	4.19833e-31	1.32917e-139	1.57246e-09	4.70709e-11	1.49024e-119	1.4025e-83	3.50167e-128	0	1.03378e-61	2.58108e-106	0
Au198	1.8425e-19	6.00417e-20	1.64083e-20	0.000174783	5.69565e-05	1.55652e-05	8.855e-23	4.565e-20	1.16417e-23	0.000150938	0.0778125	1.98437e-05	3.52e-25	3.7675e-21	1.76917e-36	3.94656e-05	0.422405	1.98356e-16	8.03917e-33	5.5e-32	3.97833e-154	5.92568e-11	4.05405e-10	2.93243e-132
Bi206	4.17083e-18	6.20583e-20	1.09083e-20	0.00395652	5.88696e-05	1.03478e-05	2.18167e-21	5.50917e-20	1.63167e-22	0.00371875	0.0939062	0.000278125	1.86083e-23	1.87e-20	9.99167e-29	0.00208633	2.09661	1.12025e-08	8.50667e-28	3.8225e-25	2.56667e-80	6.27027e-06	0.00281757	1.89189e-58
Bi210	1.86083e-18	3.58417e-21	3.99667e-21	0.00176522	3.4e-06	3.7913e-06	9.625e-22	3.08917e-21	4.72083e-24	0.00164063	0.00526563	8.04688e-06	7.10417e-24	8.10333e-22	1.77833e-31	0.000796506	0.090853	1.99383e-11	8.06667e-29	1.2375e-27	3.48333e-95	5.94595e-07	9.12162e-06	2.56757e-73
Bi212	2.52083e-19	6.37083e-22	1.21e-22	0.00023913	6.04348e-07	1.14783e-07	1.1e-26	1.46667e-29	5.92167e-107	1.875e-08	2.5e-11	1.00937e-88	7.88333e-66	5.24333e-99	0	8.83864e-46	5.87873e-79	0	0	0	0	0	0	0
Br82	2.64e-18	1.64083e-20	2.695e-22	0.00250435	1.55652e-05	2.55652e-07	1.11833e-21	9.9e-21	2.09917e-26	0.00190625	0.016875	3.57813e-08	1.46667e-24	1.02667e-22	6.48083e-49	0.00016444	0.0115108	7.26619e-29	4.74833e-37	1.43917e-42	1.69583e-263	3.5e-15	1.06081e-20	1.25e-241
C14	5.68333e-19	0	0	0.00053913	0	0	3.17167e-22	0	0	0.000540625	0	0	4.82167e-24	0	0	0.000540596	0	0	7.33333e-26	0	0	0.000540541	0	0
Cd109	3.63917e-17	2.02583e-19	1.55833e-18	0.0345217	0.000192174	0.00147826	2.02583e-20	2.01667e-19	8.81833e-21	0.0345312	0.34375	0.0150312	3.0525e-22	1.98917e-19	5.10583e-22	0.034224	22.3022	0.0572456	4.29917e-24	1.72333e-19	7.26917e-24	0.0316892	1270.27	0.0535811
Ce141	7.0675e-18	2.63083e-19	2.48417e-19	0.00670435	0.000249565	0.000235652	3.88667e-21	2.57583e-19	2.09e-20	0.006625	0.439062	0.035625	5.28917e-23	2.09e-19	1.53083e-22	0.00593011	23.4327	0.0171634	2.64917e-25	2.64917e-20	2.29167e-33	0.0019527	195.27	1.68919e-11
Ce144	9.075e-17	3.2175e-18	3.01583e-18	0.086087	0.00305217	0.00286087	5.05083e-20	3.20833e-18	3.17167e-19	0.0860937	5.46875	0.540625	7.58083e-22	3.135e-18	1.65917e-20	0.0849949	351.49	1.86023	1.0175e-23	2.475e-18	8.80917e-23	0.075	18243.2	0.649324
Cm242	2.32833e-16	4.43667e-20	1.97083e-19	0.22087	4.2087e-05	0.000186957	1.2925e-19	4.40917e-20	2.035e-21	0.220313	0.0751562	0.00346875	1.925e-21	4.235e-20	8.81833e-23	0.215827	4.7482	0.00988695	2.34667e-23	2.805e-20	7.04917e-26	0.172973	206.757	0.000519595
Cm244	2.365e-15	4.4e-19	1.87e-18	2.24348	0.000417391	0.00177391	1.32e-18	4.4e-19	1.0725e-20	2.25	0.75	0.0182812	1.99833e-20	4.39083e-19	7.16833e-22	2.24049	49.2292	0.08037	3.025e-22	4.35417e-19	4.345e-23	2.22973	3209.46	0.32027
Co58	1.54917e-17	1.63167e-18	2.0625e-18	0.0146957	0.00154783	0.00195652	8.59833e-21	1.61333e-18	1.9525e-19	0.0146562	2.75	0.332812	1.24667e-22	1.46667e-18	4.76667e-21	0.0139774	164.44	0.53443	1.13667e-24	5.6925e-19	1.2375e-26	0.00837838	4195.95	9.12162e-05
Co60	4.33583e-16	1.39333e-17	1.74167e-17	0.411304	0.0132174	0.0165217	2.42e-19	1.39333e-17	1.86083e-18	0.4125	23.75	3.17188	3.66667e-21	1.39333e-17	1.21e-19	0.4111	1562.18	13.5663	5.4725e-23	1.3475e-17	5.6375e-21	0.403378	99324.3	41.5541
Cr51	4.32667e-19	9.99167e-21	6.52667e-21	0.000410435	9.47826e-06	6.1913e-06	2.37417e-22	9.80833e-21	4.44583e-22	0.000404687	0.0167188	0.000757813	3.17167e-24	7.66333e-21	2.20917e-24	0.000355601	0.859198	0.000247688	1.31083e-26	6.765e-22	6.91167e-37	9.66216e-05	4.98649	5.09459e-15
Cs134	4.87667e-16	5.84833e-18	4.675e-19	0.462609	0.00554783	0.000443478	2.71333e-19	5.83917e-18	2.02583e-20	0.4625	9.95312	0.0345312	4.10667e-21	5.78417e-18	1.24667e-21	0.460432	648.51	0.139774	5.94917e-23	5.28917e-18	3.20833e-23	0.438514	38986.5	0.236486
Cs135	4.25333e-17	3.44667e-20	3.08917e-20	0.0403478	3.26957e-05	2.93043e-05	2.37417e-20	3.44667e-20	1.42083e-22	0.0404687	0.05875	0.000242187	3.6025e-22	3.44667e-20	9.53333e-24	0.0403905	3.86434	0.00106886	5.48167e-24	3.44667e-20	6.47167e-25	0.0404054	254.054	0.00477027
Cs136	1.815e-17	5.115e-19	6.05e-20	0.0172174	0.000485217	5.73913e-05	9.80833e-21	4.83083e-19	9.80833e-22	0.0167188	0.823437	0.00167187	1.13667e-22	2.8875e-19	2.65833e-25	0.0127441	32.3741	2.98047e-05	1.09083e-25	1.705e-21	1.97083e-50	0.000804054	12.5676	1.4527e-28
Cs137	4.19833e-16	2.585e-18	2.75e-19	0.398261	0.00245217	0.00026087	2.3375e-19	2.585e-18	9.08417e-21	0.398438	4.40625	0.0154844	3.55667e-21	2.585e-18	6.105e-22	0.398767	289.825	0.0684481	5.39e-23	2.56667e-18	3.85917e-23	0.397297	18918.9	0.284459
Cu64	1.0725e-20	3.19917e-21	1.1275e-20	1.01739e-05	3.03478e-06	1.06957e-05	2.805e-24	7.88333e-22	1.8425e-29	4.78125e-06	0.00134375	3.14062e-11	4.565e-29	2.34667e-27	4.83083e-90	5.11819e-09	2.63104e-07	5.41624e-70	1.36583e-60	1.27417e-82	0	1.00676e-38	9.39189e-61	0
Eu154	3.2725e-16	9.16667e-20	2.57583e-17	0.310435	8.69565e-05	0.0244348	1.82417e-19	9.16667e-20	2.805e-18	0.310938	0.15625	4.78125	2.7775e-21	9.16667e-20	1.85167e-19	0.311408	10.2775	20.7605	4.17083e-23	8.98333e-20	9.99167e-21	0.307432	662.162	73.6486
Eu155	1.46667e-17	5.12417e-21	1.25583e-18	0.013913	4.86087e-06	0.0011913	8.17667e-21	5.12417e-21	1.35667e-19	0.0139375	0.00873437	0.23125	1.2375e-22	5.10583e-21	8.8275e-21	0.0138746	0.572456	0.989723	1.85167e-24	4.91333e-21	4.00583e-22	0.0136486	36.2162	2.9527
Fe55	6.0775e-18	1.00833e-21	1.53083e-18	0.00576522	9.56522e-07	0.00145217	3.3825e-21	1.00833e-21	6.93e-21	0.00576562	0.00171875	0.0118125	5.12417e-23	9.99167e-22	4.35417e-22	0.00574512	0.112025	0.0488181	7.51667e-25	9.35e-22	1.41167e-23	0.00554054	6.89189	0.104054
Fe59	2.53917e-17	1.54e-19	1.49417e-17	0.024087	0.000146087	0.0141739	1.4025e-20	1.5125e-19	6.39833e-19	0.0239062	0.257812	1.09062	1.97083e-22	1.30167e-19	8.5525e-21	0.0220966	14.594	0.95889	1.32917e-24	2.87833e-20	5.32583e-29	0.0097973	212.162	3.92568e-07
Ga67	7.8375e-20	1.16417e-20	2.035e-19	7.43478e-05	1.10435e-05	0.000193043	3.86833e-23	9.25833e-21	1.09083e-22	6.59375e-05	0.0157812	0.000185938	1.94333e-25	1.1825e-21	1.7875e-33	2.17883e-05	0.13258	2.00411e-13	4.60167e-32	1.33833e-30	8.51583e-131	3.39189e-10	9.86486e-09	6.27703e-109
H3	7.92e-21	1.13667e-22	6.0775e-22	7.51304e-06	1.07826e-07	5.76522e-07	4.40917e-24	1.1275e-22	2.76833e-24	7.51562e-06	0.000192188	4.71875e-06	6.71e-26	1.11833e-22	1.8425e-25	7.52312e-06	0.0125385	2.06578e-05	1.00833e-27	9.625e-23	1.06333e-26	7.43243e-06	0.709459	7.83784e-05
Hg197	4.0975e-20	2.2825e-20	1.03583e-18	3.88696e-05	2.16522e-05	0.000982609	1.96167e-23	1.72333e-20	2.40167e-22	3.34375e-05	0.029375	0.000409375	7.71833e-26	1.39333e-21	2.79583e-35	8.65365e-06	0.156218	3.13464e-15	1.54e-33	1.57667e-32	4.22583e-154	1.13514e-11	1.16216e-10	3.11486e-132
Hg197m	1.49417e-20	1.96167e-20	2.0075e-18	1.41739e-05	1.86087e-05	0.00190435	5.56417e-24	9.35e-21	3.025e-24	9.48438e-06	0.0159375	5.15625e-06	2.20917e-27	1.05417e-23	4.47333e-57	2.47688e-07	0.00118191	5.01542e-37	4.96833e-45	3.74e-53	0	3.66216e-23	2.75676e-31	0
Hg203	2.365e-17	1.10917e-18	8.79083e-18	0.0224348	0.00105217	0.00833913	1.31083e-20	1.09083e-18	3.4375e-20	0.0223437	1.85938	0.0585938	1.8425e-22	9.44167e-19	4.94083e-22	0.0206578	105.858	0.0553957	1.2925e-24	2.24583e-19	6.325e-30	0.00952703	1655.41	4.66216e-08
I123	1.30167e-20	1.36583e-21	2.53e-22	1.23478e-05	1.29565e-06	2.4e-07	3.52e-24	3.55667e-22	6.50833e-31	6e-06	0.00060625	1.10938e-12	7.51667e-29	1.75083e-27	3.77667e-89	8.42754e-09	1.963e-07	4.23433e-69	3.34583e-59	1.43917e-80	0	2.46622e-37	1.06081e-58	0
I125	2.16333e-16	9.35e-20	2.08083e-20	0.205217	8.86957e-05	1.97391e-05	1.19167e-19	9.25833e-20	8.56167e-23	0.203125	0.157812	0.000145938	1.71417e-21	8.2775e-20	1.7325e-24	0.192189	9.28058	0.000194245	1.42083e-23	2.695e-20	6.78333e-31	0.10473	198.649	5e-09
I129	2.2825e-15	6.5725e-19	1.53083e-19	2.16522	0.000623478	0.000145217	1.27417e-18	6.5725e-19	7.04917e-22	2.17187	1.12031	0.00120156	1.93417e-20	6.5725e-19	4.76667e-23	2.16855	73.6896	0.0053443	2.9425e-22	6.5725e-19	3.22667e-24	2.16892	4844.59	0.0237838
I131	6.0225e-17	1.33833e-19	3.025e-20	0.0571304	0.000126957	2.86957e-05	3.19e-20	1.21917e-19	5.26167e-23	0.054375	0.207813	8.96875e-05	3.09833e-22	5.28917e-20	4.47333e-28	0.0347379	5.93011	5.01542e-08	5.28e-26	1.24667e-23	2.97e-68	0.000389189	0.0918919	2.18919e-46
I132	2.46583e-20	1.9525e-21	1.75083e-22	2.33913e-05	1.85217e-06	1.66087e-07	2.1725e-25	8.68083e-25	8.32333e-61	3.70313e-07	1.47969e-06	1.41875e-42	1.38417e-43	2.95167e-55	0	1.5519e-23	3.30935e-35	0	3.55667e-209	0	0	2.62162e-187	0	0
I133	2.78667e-19	2.49333e-20	5.45417e-21	0.000264348	2.36522e-05	5.17391e-06	9.80833e-23	1.06333e-20	2.64917e-27	0.000167188	0.018125	4.51563e-09	2.31917e-26	4.565e-24	1.14583e-64	2.60021e-06	0.000511819	1.28469e-44	2.81417e-46	9.80833e-58	0	2.07432e-24	7.22973e-36	0
I134	1.43917e-20	6.7925e-22	1.705e-23	1.36522e-05	6.44348e-07	1.61739e-08	1.49417e-28	1.08167e-30	2.26417e-120	2.54688e-10	1.84375e-12	3.85937e-102	2.30083e-73	1.1e-110	0	2.57965e-53	1.2333e-90	0	0	0	0	0	0	0
I135	4.46417e-20	5.90333e-21	9.71667e-22	4.23478e-05	5.6e-06	9.21739e-07	5.885e-24	4.05167e-22	1.4575e-36	1.00312e-05	0.000690625	2.48437e-18	1.8425e-31	1.06333e-32	1.7875e-151	2.06578e-11	1.19219e-12	2.00411e-131	3.7675e-90	1.66833e-138	0	2.77703e-68	1.22973e-116	0
In111	1.24667e-19	2.3925e-19	2.8325e-20	0.000118261	0.000226957	2.68696e-05	6.04083e-23	1.8425e-19	4.90417e-23	0.000102969	0.314063	8.35938e-05	2.5575e-25	1.705e-20	2.63083e-35	2.86742e-05	1.91161	2.94964e-15	1.1e-32	8.06667e-31	1.75083e-147	8.10811e-11	5.94595e-09	1.29054e-125
In113m	2.2275e-21	1.35667e-20	7.1225e-22	2.11304e-06	1.28696e-05	6.75652e-07	3.9875e-27	3.1075e-25	9.25833e-74	6.79687e-09	5.29688e-07	1.57813e-55	1.2925e-51	2.07167e-67	0	1.44913e-31	2.32271e-47	0	3.91417e-280	0	0	2.88514e-258	0	0
Kr85	1.46667e-23	6.38e-26	3.41e-45	1.3913e-08	6.05217e-11	3.23478e-30	8.17667e-27	6.37083e-26	3.73083e-46	1.39375e-08	1.08594e-07	6.35937e-28	1.24667e-28	6.36167e-26	2.475e-47	1.39774e-08	7.13258e-06	2.77492e-27	1.87e-30	6.25167e-26	1.39333e-48	1.37838e-08	0.000460811	1.02703e-26
Mn54	3.3275e-17	6.15083e-18	1.25583e-17	0.0315652	0.00583478	0.011913	1.85167e-20	6.1325e-18	1.33833e-18	0.0315625	10.4531	2.28125	2.78667e-22	6.00417e-18	7.16833e-20	0.0312436	673.176	8.037	3.77667e-24	4.84e-18	4.79417e-22	0.0278378	35675.7	3.53378
Mo99	1.60417e-19	1.2925e-20	4.95917e-21	0.000152174	1.22609e-05	4.70435e-06	7.73667e-23	9.9e-21	2.97e-23	0.000131875	0.016875	5.0625e-05	3.1625e-25	8.58917e-22	7.74583e-36	3.54573e-05	0.0963001	8.68448e-16	9.44167e-33	2.07167e-32	3.85917e-151	6.95946e-11	1.52703e-10	2.84459e-129
Na22	2.42917e-16	7.81917e-18	5.005e-22	0.230435	0.00741739	4.74783e-07	1.3475e-19	7.81e-18	2.915e-24	0.229687	13.3125	4.96875e-06	2.05333e-21	7.755e-18	1.82417e-25	0.230216	869.476	2.04522e-05	2.9975e-23	7.2325e-18	5.76583e-27	0.220946	53310.8	4.25e-05
Na24	2.40167e-19	4.0425e-20	5.84833e-23	0.000227826	3.83478e-05	5.54783e-08	7.11333e-23	1.24667e-20	8.47e-31	0.00012125	0.02125	1.44375e-12	3.41e-27	2.75917e-25	5.335e-82	3.82323e-07	3.09353e-05	5.9815e-62	5.005e-54	7.95667e-72	0	3.68919e-32	5.86486e-50	0
Nb95	8.04833e-18	3.685e-21	1.54917e-18	0.00763478	3.49565e-06	0.00146957	4.43667e-21	3.61167e-21	1.35667e-19	0.0075625	0.00615625	0.23125	6.08667e-23	2.97917e-21	1.16417e-21	0.00682425	0.334018	0.130524	3.3e-25	4.38167e-22	8.83667e-32	0.00243243	3.22973	6.51351e-10
Ni59	1.21917e-18	1.705e-22	9.71667e-21	0.00115652	1.61739e-07	9.21739e-06	6.82e-22	1.705e-22	4.44583e-23	0.0011625	0.000290625	7.57813e-05	1.03583e-23	1.705e-22	3.00667e-24	0.00116136	0.0191161	0.000337102	1.57667e-25	1.705e-22	2.035e-25	0.00116216	1.25676	0.0015
Ni63	2.89667e-18	4.05167e-22	2.31917e-20	0.00274783	3.84348e-07	2.2e-05	1.61333e-21	4.05167e-22	1.05417e-22	0.00275	0.000690625	0.000179687	2.45667e-23	4.05167e-22	7.14083e-24	0.00275437	0.0454265	0.000800617	3.73083e-25	4.0425e-22	4.73e-25	0.00275	2.97973	0.00348649
Np237	2.31e-15	2.62167e-19	2.45667e-20	2.1913	0.000248696	2.33043e-05	1.2925e-18	2.62167e-19	9.075e-22	2.20312	0.446875	0.00154688	1.96167e-20	2.62167e-19	6.1325e-23	2.19938	29.3936	0.00687564	2.97917e-22	2.62167e-19	4.14333e-24	2.19595	1932.43	0.0305405
Np239	7.6725e-20	1.8975e-21	1.68667e-22	7.27826e-05	1.8e-06	1.6e-07	3.61167e-23	1.38417e-21	2.05333e-25	6.15625e-05	0.00235937	3.5e-07	1.19167e-25	8.03917e-23	7.14083e-40	1.33607e-05	0.00901336	8.00617e-20	4.10667e-34	3.4925e-35	6.16e-174	3.02703e-12	2.57432e-13	4.54054e-152
P32	2.1175e-17	1.4575e-17	1.10917e-18	0.020087	0.0138261	0.00105217	1.14583e-20	1.38417e-17	2.89667e-21	0.0195312	23.5938	0.0049375	1.35667e-22	8.64417e-18	1.25583e-24	0.0152107	969.168	0.000140802	1.65e-25	7.88333e-20	1.00833e-47	0.00121622	581.081	7.43243e-26
Pa231	1.4025e-14	1.61333e-18	6.61833e-18	13.3043	0.00153043	0.00627826	7.8375e-18	1.61333e-18	1.50333e-19	13.3594	2.75	0.25625	1.19167e-19	1.61333e-18	1.0175e-20	13.3607	180.884	1.1408	1.815e-21	1.61333e-18	6.85667e-22	13.3784	11891.9	5.05405
Pa233	7.92e-18	2.13583e-21	5.8575e-19	0.00751304	2.02609e-06	0.000555652	4.345e-21	2.08083e-21	4.73917e-20	0.00740625	0.00354687	0.0807812	5.78417e-23	1.6225e-21	2.20917e-22	0.0064851	0.181912	0.0247688	2.31e-25	1.3475e-22	3.67583e-35	0.0017027	0.993243	2.70946e-13
Pb210	1.2375e-14	2.82333e-18	2.145e-17	11.7391	0.00267826	0.0203478	6.89333e-18	2.82333e-18	1.1e-19	11.75	4.8125	0.1875	1.045e-19	2.82333e-18	7.35167e-21	11.7163	316.547	0.824255	1.58583e-21	2.805e-18	4.54667e-22	11.6892	20675.7	3.35135
Pd103	1.1275e-18	1.76917e-21	8.92833e-21	0.00106957	1.67826e-06	8.46957e-06	6.14167e-22	1.69583e-21	3.66667e-23	0.00104688	0.00289062	6.25e-05	7.5625e-24	1.13667e-21	3.53833e-26	0.000847893	0.127441	3.96711e-06	1.375e-26	2.19083e-23	8.51583e-46	0.000101351	0.161486	6.27703e-24
Pd107	7.63583e-19	1.00833e-22	1.71417e-21	0.000724348	9.56522e-08	1.62609e-06	4.25333e-22	1.00833e-22	7.8375e-24	0.000725	0.000171875	1.33594e-05	6.47167e-24	1.00833e-22	5.29833e-25	0.000725591	0.0113052	5.94039e-05	9.80833e-26	1.00833e-22	3.58417e-26	0.000722973	0.743243	0.000264189
Pd109	5.32583e-21	1.60417e-21	2.20917e-20	5.05217e-06	1.52174e-06	2.09565e-05	1.4575e-24	4.25333e-22	6.6e-29	2.48438e-06	0.000725	1.125e-10	3.39167e-29	2.475e-27	2.31917e-86	3.80267e-09	2.77492e-07	2.60021e-66	3.72167e-59	1.08167e-79	0	2.74324e-37	7.97297e-58	0
Pm147	4.62e-18	9.80833e-22	1.27417e-20	0.00438261	9.30435e-07	1.2087e-05	2.57583e-21	9.80833e-22	1.28333e-22	0.00439062	0.00167187	0.00021875	3.89583e-23	9.71667e-22	8.03917e-24	0.00436793	0.108941	0.000901336	5.71083e-25	9.08417e-22	2.5575e-25	0.00420946	6.69595	0.00188514
Po210	1.72333e-13	3.575e-17	3.70333e-16	163.478	0.033913	0.351304	9.53333e-17	3.55667e-17	1.595e-18	162.5	60.625	2.71875	1.42083e-18	3.3825e-17	6.39833e-20	159.301	3792.39	7.17369	1.65917e-20	2.08083e-17	2.30083e-23	122.297	153378	0.169595
Pu238	4.49167e-15	2.09e-16	3.55667e-18	4.26087	0.198261	0.00337391	2.5025e-18	2.09e-16	1.65e-20	4.26562	356.25	0.028125	3.80417e-20	2.09e-16	1.11833e-21	4.26516	23432.7	0.125385	5.78417e-22	2.09e-16	7.37e-23	4.26351	1.54054e+06	0.543243
Pu239	4.88583e-15	2.27333e-16	3.85917e-18	4.63478	0.215652	0.00366087	2.7225e-18	2.27333e-16	1.77833e-20	4.64062	387.5	0.0303125	4.14333e-20	2.27333e-16	1.20083e-21	4.64543	25488.2	0.134635	6.2975e-22	2.27333e-16	8.12167e-23	4.64189	1.67568e+06	0.598649
Pu240	4.88583e-15	2.27333e-16	3.85917e-18	4.63478	0.215652	0.00366087	2.7225e-18	2.27333e-16	1.79667e-20	4.64062	387.5	0.030625	4.14333e-20	2.27333e-16	1.21e-21	4.64543	25488.2	0.135663	6.2975e-22	2.27333e-16	8.195e-23	4.64189	1.67568e+06	0.604054
Pu241	9.35e-17	4.39083e-18	7.69083e-20	0.0886957	0.00416522	7.29565e-05	5.1975e-20	4.39083e-18	6.45333e-22	0.0885938	7.48437	0.0011	7.90167e-22	4.38167e-18	4.29917e-23	0.088592	491.264	0.00482014	1.19167e-23	4.32667e-18	2.53e-24	0.0878378	31891.9	0.0186486
Pu242	4.69333e-15	2.18167e-16	3.70333e-18	4.45217	0.206957	0.00351304	2.6125e-18	2.18167e-16	1.71417e-20	4.45312	371.875	0.0292188	3.97833e-20	2.18167e-16	1.16417e-21	4.46043	24460.4	0.130524	6.04083e-22	2.18167e-16	7.85583e-23	4.4527	1.60811e+06	0.579054
Ra224	4.95e-17	2.34667e-19	9.80833e-19	0.0469565	0.000222609	0.000930435	2.475e-20	1.91583e-19	5.3075e-22	0.0421875	0.326562	0.000904687	1.4025e-22	3.06167e-20	9.9e-32	0.0157246	3.43268	1.10997e-11	1.11833e-28	3.34583e-28	1.6775e-118	8.24324e-07	2.46622e-06	1.23649e-96
Ra225	5.71083e-16	3.41e-19	1.52167e-18	0.541739	0.000323478	0.00144348	3.09833e-19	3.245e-19	4.13417e-21	0.528125	0.553125	0.00704688	3.69417e-21	2.0625e-19	2.12667e-24	0.414183	23.1244	0.000238438	4.895e-24	2.20917e-21	9.35e-47	0.0360811	16.2838	6.89189e-25
Ra226	6.30667e-15	2.8875e-18	4.44583e-18	5.98261	0.00273913	0.00421739	3.51083e-18	2.8875e-18	3.29083e-20	5.98437	4.92188	0.0560937	5.34417e-20	2.8875e-18	2.21833e-21	5.99178	323.741	0.248715	8.13083e-22	2.8875e-18	1.50333e-22	5.99324	21283.8	1.10811
Rb86	2.46583e-17	1.43e-19	2.09917e-21	0.0233913	0.000135652	1.9913e-06	1.3475e-20	1.375e-19	1.21e-22	0.0229687	0.234375	0.00020625	1.68667e-22	9.625e-20	1.72333e-25	0.0189106	10.7914	1.93217e-05	3.73083e-25	2.64917e-21	1.98e-43	0.00275	19.527	1.45946e-21
Rh105	1.77833e-20	3.74917e-21	3.8775e-21	1.68696e-05	3.55652e-06	3.67826e-06	7.55333e-24	2.27333e-21	1.65917e-24	1.2875e-05	0.003875	2.82813e-06	9.80833e-27	2.34667e-23	5.10583e-47	1.09969e-06	0.00263104	5.72456e-27	3.19917e-39	3.3e-43	1.33833e-261	2.35811e-17	2.43243e-21	9.86486e-240
Rh107	1.13667e-21	1.13667e-22	9.625e-25	1.07826e-06	1.07826e-07	9.13043e-10	2.31e-36	6.0225e-44	1.595e-254	3.9375e-18	1.02656e-25	2.71875e-236	3.7675e-142	2.23667e-237	0	4.22405e-122	2.50771e-217	0	0	0	0	0	0	0
Rn222	1.10917e-24	2.695e-30	1.94333e-48	1.05217e-09	2.55652e-15	1.84348e-33	5.54583e-28	2.2275e-30	2.6675e-50	9.45313e-10	3.79687e-12	4.54687e-32	3.28167e-30	3.83167e-31	1.11833e-59	3.67934e-10	4.29599e-11	1.25385e-39	3.92333e-36	8.87333e-39	6.26083e-143	2.89189e-14	6.54054e-17	4.61486e-121
Ru103	9.44167e-18	3.4375e-19	9.44167e-20	0.00895652	0.000326087	8.95652e-05	5.1975e-21	3.37333e-19	8.43333e-21	0.00885938	0.575	0.014375	7.21417e-23	2.84167e-19	9.09333e-23	0.00808839	31.8602	0.0101953	4.38167e-25	5.15167e-20	6.52667e-32	0.00322973	379.73	4.81081e-10
Ru106	1.30167e-16	1.19167e-18	3.23583e-19	0.123478	0.00113043	0.000306957	7.25083e-20	1.19167e-18	3.45583e-20	0.123594	2.03125	0.0589063	1.09083e-21	1.17333e-18	1.91583e-21	0.122302	131.552	0.2148	1.50333e-23	9.71667e-19	1.82417e-23	0.110811	7162.16	0.134459
S35	7.3425e-17	1.595e-20	1.19167e-22	0.0696522	1.51304e-05	1.13043e-07	4.07e-20	1.57667e-20	4.95917e-25	0.069375	0.026875	8.45313e-07	5.94e-22	1.4575e-20	1.46667e-26	0.0665982	1.63412	1.6444e-06	5.97667e-24	6.765e-21	2.53917e-31	0.0440541	49.8649	1.87162e-09
Sb124	4.07e-17	3.14417e-19	2.585e-19	0.0386087	0.000298261	0.000245217	2.255e-20	3.1075e-19	3.58417e-21	0.0384375	0.529687	0.00610937	3.22667e-22	2.78667e-19	7.315e-23	0.0361768	31.2436	0.00820144	2.70417e-24	9.13917e-20	3.12583e-29	0.0199324	673.649	2.30405e-07
Sb125	5.665e-17	2.93333e-19	1.28333e-19	0.0537391	0.000278261	0.000121739	3.15333e-20	2.92417e-19	3.29083e-21	0.05375	0.498437	0.00560937	4.785e-22	2.90583e-19	2.07167e-22	0.0536485	32.5797	0.0232271	7.02167e-24	2.7225e-19	6.86583e-24	0.0517568	2006.76	0.0506081
Se75	5.94e-17	1.88833e-19	4.02417e-18	0.0563478	0.00017913	0.00381739	3.3e-20	1.87917e-19	1.87917e-20	0.05625	0.320312	0.0320313	4.87667e-22	1.77833e-19	6.94833e-22	0.0546763	19.9383	0.0779034	5.48167e-24	1.0175e-19	1.13667e-25	0.0404054	750	0.000837838
Sn113	1.41167e-17	1.2375e-18	5.93083e-17	0.0133913	0.00117391	0.0562609	7.84667e-21	1.22833e-18	5.46333e-19	0.013375	2.09375	0.93125	1.155e-22	1.155e-18	1.97083e-20	0.0129496	129.496	2.20966	1.28333e-24	6.44417e-19	2.49333e-24	0.00945946	4750	0.0183784
Sr85	1.02667e-17	2.4475e-20	2.92417e-22	0.00973913	2.32174e-05	2.77391e-07	5.665e-21	2.42e-20	4.3175e-24	0.00965625	0.04125	7.35938e-06	8.14e-23	2.18167e-20	9.53333e-26	0.00912641	2.44604	1.06886e-05	7.08583e-25	7.71833e-21	9.16667e-32	0.00522297	56.8919	6.75676e-10
Sr87m	4.015e-21	1.1275e-22	7.00333e-24	3.8087e-06	1.06957e-07	6.64348e-09	7.41583e-26	1.99833e-25	8.94667e-56	1.26406e-07	3.40625e-07	1.525e-37	4.0425e-41	1.925e-50	0	4.53237e-21	2.15827e-30	0	2.145e-177	1.35667e-300	0	1.58108e-155	1e-278	0
Sr89	3.22667e-17	1.09083e-20	1.21e-21	0.0306087	1.03478e-05	1.14783e-06	1.77833e-20	1.0725e-20	5.04167e-24	0.0303125	0.0182812	8.59375e-06	2.52083e-22	9.44167e-21	8.14e-26	0.0282631	1.05858	9.12641e-06	1.87917e-24	2.48417e-21	3.355e-33	0.0138514	18.3108	2.47297e-11
Sr90	5.57333e-16	1.10917e-19	1.30167e-20	0.528696	0.000105217	1.23478e-05	3.1075e-19	1.10917e-19	6.2425e-23	0.529687	0.189062	0.000106406	4.72083e-21	1.1e-19	4.18917e-24	0.529291	12.333	0.000469681	7.15917e-23	1.1e-19	2.64917e-25	0.527703	810.811	0.0019527
Tc99	4.29917e-17	1.485e-21	7.90167e-21	0.0407826	1.4087e-06	7.49565e-06	2.40167e-20	1.485e-21	3.61167e-23	0.0409375	0.00253125	6.15625e-05	3.64833e-22	1.485e-21	2.4475e-24	0.0409044	0.166495	0.000274409	5.54583e-24	1.485e-21	1.65e-25	0.0408784	10.9459	0.00121622
Tc99m	2.98833e-21	4.79417e-23	1.98e-22	2.83478e-06	4.54783e-08	1.87826e-07	3.41917e-25	2.52083e-24	1.63167e-38	5.82812e-07	4.29687e-06	2.78125e-20	2.89667e-33	5.83917e-36	9.25833e-165	3.24769e-13	6.54676e-16	1.03803e-144	1.27417e-97	2.6125e-152	0	9.39189e-76	1.92568e-130	0
Te125m	1.13667e-17	3.80417e-21	1.3475e-19	0.0107826	3.6087e-06	0.000127826	6.2975e-21	3.74917e-21	5.61917e-22	0.0107344	0.00639063	0.000957812	9.00167e-23	3.34583e-21	1.1e-23	0.0100925	0.375128	0.0012333	7.35167e-25	1.05417e-21	2.9975e-30	0.00541892	7.77027	2.20946e-08
Te127m	3.51083e-17	9.99167e-21	3.5475e-19	0.0333043	9.47826e-06	0.000336522	1.94333e-20	9.9e-21	1.54e-21	0.033125	0.016875	0.002625	2.86e-22	9.35e-21	5.35333e-23	0.0320658	1.0483	0.00600206	3.12583e-24	5.04167e-21	4.76667e-27	0.0230405	37.1622	3.51351e-05
Te129m	3.03417e-17	1.30167e-20	4.62e-19	0.0287826	1.23478e-05	0.000438261	1.66833e-20	1.265e-20	1.68667e-21	0.0284375	0.0215625	0.002875	2.2825e-22	1.03583e-20	1.32917e-23	0.025591	1.16136	0.00149024	1.1825e-24	1.4025e-21	4.08833e-34	0.00871622	10.3378	3.01351e-12
Te131m	1.85167e-19	8.0575e-21	2.75e-19	0.000175652	7.64348e-06	0.00026087	7.5075e-23	4.46417e-21	2.2275e-24	0.000127969	0.00760937	3.79687e-06	6.3525e-26	2.0625e-23	1.21917e-50	7.1223e-06	0.00231244	1.36691e-30	2.74083e-40	9.35e-47	9.53333e-303	2.02027e-18	6.89189e-25	7.02703e-281
Te132	1.4575e-18	1.63167e-20	5.73833e-19	0.00138261	1.54783e-05	0.000544348	7.205e-22	1.30167e-20	2.3925e-22	0.00122813	0.0221875	0.000407813	3.62083e-24	1.65917e-21	3.92333e-33	0.000405961	0.186023	4.39877e-13	8.58e-31	1.87917e-30	1.86083e-130	6.32432e-09	1.38514e-08	1.37162e-108
Th228	1.60417e-15	2.98833e-17	1.14583e-15	1.52174	0.0283478	1.08696	8.95583e-19	2.98833e-17	8.39667e-18	1.52656	50.9375	14.3125	1.35667e-20	2.95167e-17	5.115e-19	1.52107	3309.35	57.3484	1.96167e-22	2.68583e-17	1.22833e-20	1.44595	197973	90.5405
Th230	5.2525e-15	4.35417e-17	3.29083e-15	4.98261	0.0413043	3.12174	2.92417e-18	4.35417e-17	1.97083e-17	4.98438	74.2188	33.5938	4.455e-20	4.35417e-17	1.33833e-18	4.99486	4881.81	150.051	6.77417e-22	4.35417e-17	9.02917e-20	4.99324	320946	665.541
Th232	6.05e-15	5.94e-17	3.61167e-15	5.73913	0.0563478	3.42609	3.37333e-18	5.94e-17	2.30083e-17	5.75	101.25	39.2188	5.12417e-20	5.94e-17	1.54917e-18	5.74512	6659.82	173.69	7.80083e-22	5.94e-17	1.05417e-19	5.75	437838	777.027
Tl201	5.09667e-20	2.46583e-21	1.43917e-19	4.83478e-05	2.33913e-06	0.000136522	2.49333e-23	1.93417e-21	5.32583e-23	4.25e-05	0.00329687	9.07812e-05	1.155e-25	2.1175e-22	1.7325e-34	1.29496e-05	0.023741	1.94245e-14	1.21917e-32	5.335e-32	7.57167e-139	8.98649e-11	3.93243e-10	5.58108e-117
Tl202	2.54833e-18	4.47333e-20	7.04917e-19	0.00241739	4.24348e-05	0.000668696	1.375e-21	4.21667e-20	2.49333e-21	0.00234375	0.071875	0.00425	1.55833e-23	2.42917e-20	4.51917e-25	0.00174717	2.72354	5.0668e-05	1.22833e-26	9.80833e-23	5.83e-52	9.05405e-05	0.722973	4.2973e-30
U232	7.26e-15	7.96583e-19	9.99167e-20	6.88696	0.000755652	9.47826e-05	4.0425e-18	7.96583e-19	5.61917e-21	6.89062	1.35781	0.00957812	6.15083e-20	7.96583e-19	3.78583e-22	6.8962	89.3114	0.042446	9.35e-22	7.9475e-19	2.49333e-23	6.89189	5858.11	0.183784
U234	2.13583e-15	1.30167e-19	6.74667e-20	2.02609	0.000123478	6.4e-05	1.19167e-18	1.30167e-19	6.6e-21	2.03125	0.221875	0.01125	1.80583e-20	1.30167e-19	4.46417e-22	2.02467	14.594	0.0500514	2.75e-22	1.30167e-19	3.01583e-23	2.02703	959.459	0.222297
U235	1.05417e-15	1.1275e-19	1.28333e-20	1	0.000106957	1.21739e-05	5.86667e-19	1.1275e-19	6.435e-22	1	0.192188	0.00109687	8.91917e-21	1.1275e-19	4.35417e-23	1	12.6413	0.00488181	1.35667e-22	1.1275e-19	2.9425e-24	1	831.081	0.0216892
U238	2.10833e-15	1.21e-19	7.00333e-20	2	0.000114783	6.64348e-05	1.17333e-18	1.21e-19	6.94833e-21	2	0.20625	0.0118437	1.7875e-20	1.21e-19	4.69333e-22	2.00411	13.5663	0.0526208	2.71333e-22	1.21e-19	3.17167e-23	2	891.892	0.233784
Xe133	8.0025e-23	4.32667e-28	3.135e-46	7.5913e-08	4.10435e-13	2.97391e-31	4.13417e-26	3.75833e-28	7.5625e-48	7.04688e-08	6.40625e-10	1.28906e-29	3.15333e-28	1.045e-28	5.35333e-55	3.53546e-08	1.17163e-08	6.00206e-35	4.91333e-33	2.86e-34	5.71083e-116	3.62162e-11	2.10811e-12	4.20946e-94
Y87	3.33667e-19	2.805e-21	1.63167e-19	0.000316522	2.66087e-06	0.000154783	1.65e-22	2.24583e-21	1.57667e-21	0.00028125	0.00382813	0.0026875	8.51583e-25	3.01583e-22	4.43667e-32	9.54779e-05	0.0338129	4.97431e-12	2.64e-31	5.65583e-31	4.675e-127	1.94595e-09	4.16892e-09	3.44595e-105
Y90	2.6675e-19	6.59083e-21	5.83e-20	0.000253043	6.25217e-06	5.53043e-05	1.28333e-22	4.99583e-21	1.09083e-22	0.00021875	0.00851563	0.000185938	5.02333e-25	4.015e-22	1.265e-35	5.63207e-05	0.0450154	1.41829e-15	9.99167e-33	4.57417e-33	1.90667e-154	7.36486e-11	3.37162e-11	1.40541e-132
Y91	3.55667e-17	9.53333e-21	3.09833e-19	0.0337391	9.04348e-06	0.000293913	1.97083e-20	9.44167e-21	2.63083e-20	0.0335937	0.0160938	0.0448438	2.81417e-22	8.37833e-21	5.17917e-22	0.0315519	0.939363	0.0580678	2.31e-24	2.65833e-21	1.54917e-28	0.017027	19.5946	1.14189e-06
Zn65	1.16417e-16	1.30167e-19	1.97083e-18	0.110435	0.000123478	0.00186957	6.49e-20	1.30167e-19	8.7175e-20	0.110625	0.221875	0.148594	9.71667e-22	1.265e-19	4.38167e-21	0.108941	14.1829	0.491264	1.27417e-23	9.625e-20	1.53083e-23	0.0939189	709.459	0.112838
Zr95	2.02583e-17	5.75667e-20	8.34167e-18	0.0192174	5.46087e-05	0.00791304	1.11833e-20	5.6925e-20	7.9475e-19	0.0190625	0.0970313	1.35469	1.61333e-22	5.12417e-20	1.74167e-20	0.0180884	5.74512	1.95272	1.4025e-24	1.79667e-20	1.53083e-26	0.0103378	132.432	0.000112838

## Sheet: UCrad - Nuclear waste
Metric	Risk/bq						Bq U238 I-LLW-eq. / Bq							Legend
Nuclide	Emission from						Emission from							HLW	High Level Waste
	HLW	I-LLW	SF	DNLEU	HEU	Pu	HLW	I-LLW	SF	DNLEU	HEU	Pu		I-LLW	Intermediate-Low Level waste
Ac227					8.60553e-34						5.96464e-05			SF	Spent Fuel
Be10	6.51491e-31						0.045156							DNLEU	Depleted, Natural, Low Enriched Uranium
Cl36	1.58418e-28	2.30836e-27	7.04682e-29				10.9802	159.996	4.88427					HEU	Highly Enriched Uranium
Cs135	3.08183e-31		7.30463e-32				0.0213607		0.00506296					Pu	Plutonium
I129	1.2976e-26	8.67272e-26	1.08313e-26				899.386	6011.21	750.734
Ni59			1.03814e-35						7.19554e-07
Np237	3.57874e-33	5.34011e-31	2.00074e-34			8.65141e-34	0.000248048	0.0370132	1.38675e-05			5.99644e-05
Pa231			4.58533e-30		2.85426e-31	7.79268e-29			0.317817		0.0197833	5.40124
Pb210		5.94306e-32		3.28319e-28	2.37402e-33			0.00411924		22.7564	0.000164547
Ra226		5.9497e-31	6.21566e-31	2.97293e-26	2.26071e-30	4.33443e-30		0.0412384	0.0430818	2060.59	0.156694	0.300427
Se79	2.15376e-30		4.02141e-31				0.149281		0.0278731
Sn126	9.85914e-35		6.63835e-36				6.83354e-06		4.60115e-07
Tc99	1.51884e-34	6.87614e-31					1.05273e-05	0.0476597
Th229	1.16405e-29	6.85546e-28					0.806824	47.5163
Th230		2.02905e-28		3.31907e-29	1.2097e-33			14.0637		2.3005	8.38466e-05
U233	1.05263e-29	5.89269e-29	3.10403e-31			5.73765e-30	0.729596	4.08432	0.0215145			0.397686
U234		3.68088e-30		5.10723e-30	4.06844e-34			0.255128		0.353991	2.81991e-05
U235				3.68666e-31	1.15022e-33					0.0255529	7.97234e-05
U236				1.47558e-31		2.41899e-32				0.0102275		0.00167664
U238		1.44276e-29		2.55967e-30	1.03588e-32			1		0.177415	0.000717987

## Sheet: CGM - Nuclear waste
Metric	Risk/bq						Bq U238 I-LLW-eq. / Bq							Legend
Nuclide	Emission from						Emission from							HLW	High Level Waste
	HLW	I-LLW	SF	DNLEU	HEU	Pu	HLW	I-LLW	SF	DNLEU	HEU	Pu		I-LLW	Intermediate-Low Level waste
Ac227					0.24147						5.74928e+21			SF	Spent Fuel
Be10	3.43e-23						0.816667							DNLEU	Depleted, Natural, Low Enriched Uranium
Cl36	1.81e-23	2.65e-22	1.03863e-23				0.430952	6.30952	0.247293					HEU	Highly Enriched Uranium
Cs135	4.35e-23		1.03192e-23				1.03571		0.245695					Pu	Plutonium
I129	2.54e-21	1.7e-20	2.12004e-21				60.4762	404.762	50.4771
Ni59			4.19203e-28						9.98101e-06
Np237	1.8e-25	2.69e-23	1.00936e-26			0.00325422	0.00428571	0.640476	0.000240323			7.74813e+19
Pa231			7.20299e-22		3.34604	913.534			17.15		7.96676e+22	2.17508e+25
Pb210		2.33e-22		1.28592e-18	0.693903			5.54762		30617.2	1.65215e+22
Ra226		6.02e-23	6.28993e-23	3.00845e-18	17.0726	32.733		1.43333	1.4976	71629.8	4.0649e+23	7.79357e+23
Se79	1.14e-22		2.13073e-23				2.71429		0.507316
Sn126	4.04e-26		2.71891e-27				0.000961905		6.47359e-05
Tc99	2.7e-28	1.22e-24					6.42857e-06	0.0290476
Th229	6.99e-21	4.11e-19					166.429	9785.71
Th230		2.49e-20		4.06746e-21	0.0110632			592.857		96.8442	2.6341e+20
U233	5.66e-22	3.17e-21	1.6704e-23			23.0422	13.4762	75.4762	0.397714			5.48624e+23
U234		1.34e-23		1.85514e-23	0.000110285			0.319048		0.4417	2.62582e+18
U235				7.56922e-24	0.00176235					0.180219	4.19607e+19
U236				7.46774e-24		0.09136				0.177803		2.17524e+21
U238		4.2e-23		7.4492e-24	0.00224973			1			5.35651e+19
